# Supplementary material for: Human Treponema pallidum 11q/j isolate belongs to subsp. endemicum but contains two loci with a sequence in TP0548 and TP0488 similar to subsp. pertenue and subsp. pallidum, respectively
Source: PLoS Negl Trop Dis. 2017 Mar 6;11(3):e0005434. doi: 10.1371/journal.pntd.0005434 (PMC5354452; doi:10.1371/journal.pntd.0005434)
Supplement: S1 Table — (XLSX) [file pntd.0005434.s001.xlsx]

## Sheet: List1
Table S1: List of primers used in this study
Gene	Nested PCR	Primer name	Sequence (5’→3’)	Product length (bp) according to TEN Bosnia A
TP0009	1st step	ES-71F	tctcccgaacgagtttctagtctg	1375
		TP0009-2-outR	ccacgccccgttccttctat
	2nd step	cdc-TP0009_2Fseq	accactcccaaaaacagacg	1210
		TP0009-2-inR	ctagatctgacacatgacat
TP0056	1st step	TP0056_outF	gggggtatgctttccaattt	1239
		TP0056_outR	acgcctgttgataaccgaac
	2nd step	TP0056_inF	tctgctcacgggtcagtatg	986
		TP0056_inR	agatccggcacctgtgttac
TP0105	1st step	polA_outer_F1	ttctgtgctcacgtctggtc	637
		polA_outer_R1	tgcaaccatcgtatcgaaaa
	2nd step	polA_F1	tgcgcgtgtgcgaatggtgtggtc	376
		polA_R1	cacagtgctcaaaaacgcctgcacg
TP0121	1st step	TP0121_outF	ggtactgcgtgacacccttt	1208
		TP0121_outR	gagcttttgtcggtggacat
	2nd step	TP0121_inF	caacaggacgttgcttttca	998
		TP0121_inR	tgcacgcgtgatatgtgtta
TP0134	1st step	12F-8359	aatagacggcgttttaatgg	1331
		cdc TP0134-135Rseq	gcgcctgtaacattctgacc
	2nd step	TP0134_inF	aggcctatcaccccgatgca	1077
		12R-9520	aggaagttgccattaagtcg
TP0136	1st step	TP0136WF	aacccgttagcgcccaacat	1774
		TP0136WR	tcccagctcagccgaatctc
	2nd step	TP0136F	agtgtcttcctcgtccgttc	1197
		TP0136R	cacgtggtggtgtcaaactt
TP0186	1st step	TP0186_outF	cctggtgcgttcaacctatt	1257
		TP0186_outR	atgactggtttggcatcctc
	2nd step	TP0186_inF	gtgcagaaggcggagtaaac	854
		TP0186_inR	acccattctcacgaccactc
16S rRNA	1st step	16SrRNA_outF	gtggatgaggaaggtcgaaa	1248
		16SrRNA_outR	caaaagggaaggggagagac
	2nd step	16SrRNA_inF	actaggtgttggggcatgag	694
		16SrRNA_inR	ccggtacggctaccttgtta
23S rRNA	1st step	23SrRNA_outF	gtaccgcaaaccgaccacag	1602, 1594
		23SrRNA_outR1	gcgcgaacacctctttttac
		23SrRNA_outR2	gaaccgtccctgaaaactca
	2nd step	23SrRNA_inF	gtaccgcaaaccgaccacag	629
		23SrRNA_inR	agtcaaaccgcccacctac
TP0314	1st step	TPI25A-R2	ctctgatgtcccgtacctgc	1066
		TP0314_outerR	ctcagcgcccagtgggaaca
	2nd step	TP0314_innerF	ctcctggtagctactacccg	938
		N+D_TP0315R	tgccgagagtatgtggtctg
TP0326	1st step	SDTP0326L	cgtttaagatcacggtggtg	1346
		TP0326-346686R	cggaccgtagctcattttgt
	2nd step	TP0326Fseq	cctgaatgtggaggagcagt	658
		TP0326-346233R	tttttcgagaaagggaacga
TP0346	1st step	TP0346W-F	gattggtcttttgggggttt	952
		TP0346-372041-R	aagagacagagcccactcca
	2nd step	TP0346_innerF	cttgacgtgcgtttatttct	829
		TP0346_innerR	ttcatttccgcacacgcc
TP0367	1st step	TP0367_outF	ttgctcctcaggggattatg	1274
		TP0367_outR	tcgctcagaagcagattcaa
	2nd step	TP0367_inF	aagctgaggcaggacaaaaa	940
		TP0367_inR	tcatcaagcatcccaacaaa
TP0462	1st step	TP0462_outF	gtagtccaagcaggtggagg	721
		TP0462_outR	aggatgggggacgtagtagc
	2nd step	TP0462_inF	agtctcttaaccggctgcga	528
		TP0462_inR	gtacacggccttggtggtta
TP0488	1st step	TP0488F	tccgtagcgagctttgtgta	1370
		TP0488R	agcaaagcgaatcttctcca
	2nd step	N+D_TP0488F	gaagttttgcaaggctcgtc	624
		N+D_TP0488R	ccccataaactcggagacag
TP0515	1st step	TP0515W-F-2	gaggttgttcaacgcttggt	1695
		TP0515-554818-R	gcgcgtacgattctttttgt
	2nd step	TP0515-553695-F	tggaacgcgttttatttttg	635
		TP0515-554329-R	cttggccggtggtatcatag
TP0548-1	1st step	TP0548WF	tggggcactaaaccggaaga	1613
		TP0548WR	tacgggcatttgcggatagg
	2nd step	TP0548F	gcggtccctatgatatcgtgt	1059
		TP0548R	gagccacttcagccctactg
TP0548-2	1st step	TP0548up-590741-60F	tgccgagtgtgcgccgccga	973
		TP0548up-591713-Rout	cacgatatcatagggaccgc
	2nd step	TP0548up-590891-910F	gtattcaccctgtgtaatgg	744
		TP0548_591615_outR	agaagaactcaccaccacgc
TP0548-3	1st step	TP0548_590311_outF	ctttcgtcgaagacacgaca	873
		TP0548up-591164-83R	acgccacctgcccgcgagtt
	2nd step	TP0548up-590374-Fin	catgcacttcgcagacaaag	742
		TP0548up-591096-115R	gttattctcgccggggaccg
TP0558	1st step	TP0558W-F-2	gcagccttcctacgaaattg	1092
		TP0558_inR	tcaaccgagtgaagctacga
	2nd step	TP0558W-F	gaaagcactccccaatacga	797
		TP0558-604547-R	gctgagcaccagaatcatca
TP0577	1st step	TP0577_outerF	tgtttgacgtacatcctccg	880
		TP0577_outerR	ggcgcctgtccaccgagcag
	2nd step	MexATP0578-0579F	ctacgtggtggacgtgtctg	685
		MexATP0578-0579R	gcggtgcgttaatgtttgta
TP0620	1st step	tprI-outer_F	gtatctggcattgtgggagc	835
		tprI-outer_R	acctatgtgtcggctggact
	2nd step	Centurion-Lara_2006_F	atccctcgcctgtaaactga	493
		Centurion-Lara_2006_R	aagcacgcgtgtacatcc
TP0639	1st step	50A-C_newF2	gtgctgcctcacaaagatga	1746
		50A-C_newR2	aggtgcgggtttctctaggt
TP0687	1st step	TP0687_outF	gcgtacgtggaattggagtt	1202
		TP0687_outR	gcctcgtttgtgggaagata
	2nd step	TP0687_inF	cgaacgctgtaacactccaa	987
		TP0687_inR	tggcaagagcaagactctca
TP0733	1st step	TP0733_outerF	tttgctgcaacgtaggtaca	1164
		TP0733_outerR	tcaggaagctggcgcctgtg
	2nd step	TP0733_innerF	ttgttttccatcgatgaggc	910
		TP0733_innerR	cacctggtaaccggcgcggt
TP0856	1st step	TP0856_outF	ctcgtctgtggtttcgtgct	1010
		TP0856_outR	acctttccatttgcgttcac
	2nd step	TP0856_inF	gagtgttctggacggttcgt	775
		TP0856_inR	ctgcaggttgcttacgttca
TP0859	1st step	TP0859_outF	gctacgacgctgcgatct	1250
		TP0859_outR	ttttggttcagctgcaaaag
	2nd step	TP0859_inF	gcacgaaatgacgtggacta	955
		TP0859_inR	ccccaattgaaacgtagtgg
TP0861	1st step	TP0861_outF	ggtgtaccgctcctatttgc	1167
		TP0861_outR	gtgggatgtcaggtggagat
	2nd step	TP0861_inF	ttgcagctgaaccaaaaggt	804
		TP0861_inR	ggggtcagaaataggggttg
TP0865	1st step	TP0865_outF	aattgcaaaagcttcgttgc	1274
		TP0865_outR	gggatgtctgccttgtgtct
	2nd step	TP0865_inF	gcgtcggtctcgattaaaaa	1035
		TP0865_inR	ggtgaagttctgggggaagt
TP0874	1st step	66B-1_F_Pa	tggataccgacgtcacccttaatc	2009
		66B-1_R_Pa	tcaagtcctgagccgagaatg
TP0891	1st step	TP0891_outF	caatatgctgcgtgataccg	1246
		TP0891_outR	aaagacacttcccgtgttgc
	2nd step	TP0891_inF	atggcatcgagcgttttagt	945
		TP0891_inR	aaagcaaggtttccctgaca
TP0898	1st step	TP0898_outF	cgatgccgaaaaccattact	1263
		TP0898_outR	ttatgagcgtgcacaaaagc
	2nd step	TP0898_inF	ggcagatgggtcaatcattc	999
		TP0898_inR	cgtgctctatgtggctttca
TP1031	1st step	TP1030-1031_outF	atgaaaacgggcacgtgcg	1842
		TP1030Rseq	tgtcggtgttgaaacggtta
	2nd step	TP1030Fseq	ccccctgtctacctgagga	1590
		ES-177R	ccccgttgtttacgtaggaggt
