# Supplementary material for: Human Treponema pallidum 11q/j isolate belongs to subsp. endemicum but contains two loci with a sequence in TP0548 and TP0488 similar to subsp. pertenue and subsp. pallidum, respectively
Source: PLoS Negl Trop Dis. 2017 Mar 6;11(3):e0005434. doi: 10.1371/journal.pntd.0005434 (PMC5354452; doi:10.1371/journal.pntd.0005434)
Supplement: S2 Table — (XLSX) [file pntd.0005434.s002.xlsx]

## Sheet: List1
Table S2. List of sequenced regions of TEN 11q/j isolate and TEN Iraq B strain
Gene	Coordinates in TEN Bosnia A	Length (bp) according to TEN Bosnia A	Platform	Gene in TEN 11q/j isolate	Length (bp) according to 11q/j isolate	GenBank Accession No. for TEN 11q/j isolate	Gene in TEN Iraq B strain	Length (bp) according to TEN Iraq B	GenBank Accession No. for TEN Iraq B strain
TP0009	9149-10155	1007	Sanger	TEND11qj_0009	1007	KY120774	TENDIB_0009	1007	KY120815
TP0016	16740-17606	867	Illumina	TEND11qj_0016	867	KY120775	TENDIB_0016	867	KY120816
TP0016	17887-18059	173	Illumina	TEND11qj_0016	173	*	TENDIB_0016	173	*
TP0018	19375-19838	464	Illumina	TEND11qj_0018	464	KY120776	TENDIB_0018	464	KY120817
TP0056	65509-66424	916	Sanger	TEND11qj_0056	916	KY120777	TENDIB_0056	916	KY120818
TP0105 (polA)	116968-117319	352	Sanger	TEND11qj_0105 (polA)	352	KY120778	TENDIB_0105 (polA)	352	KY120819
TP0116	133025-133249	225	Illumina	TEND11qj_0116	225	KY120779	TENDIB_0116	225	KY120820
TP0121	139933-140126	887	Illumina	TEND11qj_0121	887	KY120780	TENDIB_0121	887	KY120821
TP0121	140089-140819		Sanger
TP0122-TP0123	142255-144709	2455	Illumina	TEND11qj_0122-0123	2455	KY120781	TENDIB_0122-0123	2455	KY120822
TP0124	145851-146565	715	Illumina	TEND11qj_0124	715	KY120782	TENDIB_0124	715	KY120823
TP0125	146932-147398	467	Illumina	TEND11qj_0125	467	KY120783	TENDIB_0125	467	KY120824
TP0134	155544-156518	975	Sanger	TEND11qj_0134	975	KY120784	TENDIB_0134	975	KY120825
TP0136	156881-159257	2421	Illumina	TEND11qj_0136	2421	KY120785	TENDIB_0136	2421	KY120826
TP0136	158325-159301		Sanger
TP0138	159781-160396	616	Illumina	TEND11qj_0138	616	KY120786	TENDIB_0138	616	KY120827
TP0166	188567-188844	278	Illumina	TEND11qj_0166	278	KY120787	TENDIB_0166	278	KY120828
TP0186	203311-204077	767	Sanger	TEND11qj_0186	767	KY120788	TENDIB_0186	767	KY120829
16S rRNA	232062-232715	654	Sanger	TEND11qj_r0001	654	KY120789	TENDIB_r0001	654	KY120830
	280497-281126
23S rRNA	234759-235344	586	Sanger	TEND11qj_r0002	586	KY120790	TENDIB_r0002	586	KY120831
	283160-283745
TP0239	245743-245438	204	Illumina	TEND11qj_0239	204	KY120791	TENDIB_0239	204	KY120832
TP0241	247013-247438	426	Illumina	TEND11qj_0241	426	KY120792	TENDIB_0241	426	KY120833
TP0314	331462-332260	799	Sanger	TEND11qj_0314	799	KY120793	TENDIB_0314	799	KY120834
TP0326	345055-345643	589	Sanger	TEND11qj_0326	589	KY120794	TENDIB_0326	589	KY120835
TP0346	370621-371407	787	Sanger	TEND11qj_0346	787	KY120795	TENDIB_0346	785	KY120836
TP0367	390756-391655	900	Sanger	TEND11qj_0367	900	KY120796	TENDIB_0367	900	KY120837
TP0462	490542-491029	488	Sanger	TEND11qj_0462	488	KY120797	TENDIB_0462	488	KY120838
TP0488	521077-521624	548	Sanger	TEND11qj_0488	548	KY120798	TENDIB_0488	548	KY120839
TP0515	553235-553829	595	Sanger	TEND11qj_0515	595	KY120799	TENDIB_0515	595	KY120840
TP0548	589926-592227	2302	Sanger	TEND11qj_0548	2302	KY120800	TENDIB_0548	2302	KY120841
TP0558	603708-604367	660	Sanger	TEND11qj_0558	660	KY120801	TENDIB_0558	660	KY120842
TP0577	627524-628144	621	Sanger	TEND11qj_0577	621	KY120802	TENDIB_0577	621	KY120843
TP0620 (tprI)	670634-671027	394	Sanger	TEND11qj_0620	394	KY120803	TENDIB_0620	394	KY120844
TP0639	697137-697816	679	Sanger	TEND11qj_0639	679	KY120804	TENDIB_0639	680	KY120845
TP0687	753261-754110	850	Sanger	TEND11qj_0687	850	KY120805	TENDIB_0687	850	KY120846
TP0733	797906-798734	829	Sanger	TEND11qj_0733	829	KY120806	TENDIB_0733	829	KY120847
TP0744	808107-808208	102	Illumina	TEND11qj_0744	102	*	TENDIB_0744	102	*
TP0856	932889-933622	734	Sanger	TEND11qj_0856	734	KY120807	TENDIB_0856	734	KY120848
TP0859	935711-936473	760	Sanger	TEND11qj_0859	760	KY120808	TENDIB_0859	760	KY120849
TP0861	936765-937404	640	Sanger	TEND11qj_0861	640	KY120809	TENDIB_0861	640	KY120850
TP0865	943209-944113	905	Sanger	TEND11qj_0865	927	KY120810	TENDIB_0865	903	KY120851
TP0874	951737-952192	456	Sanger	TEND11qj_0874	456	KY120811	TENDIB_0874	456	KY120852
TP0891	968840-969741	902	Sanger	TEND11qj_0891	902	KY120812	TENDIB_0891	902	KY120853
TP0898	975453-976367	915	Sanger	TEND11qj_0898	915	KY120813	TENDIB_0898	915	KY120854
TP1002	1090689-1090751	63	Illumina	TEND11qj_1002	63	*	TENDIB_1002	63	*
TP1031	1124356-1124995	640	Sanger	TEND11qj_1031	640	KY120814	TENDIB_1031	640	KY120855
*Please note that sequences < 200 bp were not deposited in GenBank due to GenBank sequence length limit.
